# Supplementary material for: Differential restriction of chikungunya virus in primary human cardiac endothelial cells occurs at multiple steps in the viral life cycle
Source: PLoS Negl Trop Dis. 2025 Mar 10;19(3):e0012534. doi: 10.1371/journal.pntd.0012534 (PMC11918386; doi:10.1371/journal.pntd.0012534)
Supplement: S1 Table — (XLSX) [file pntd.0012534.s003.xlsx]

## Sheet: Figure 1
Figure 1A: Growth of arboviruses in cardiac fibroblasts (PFU/ml)								Figure 1B: Growth of arboviruses in aortic smooth muscle cells (PFU/ml)
		Time								Time
Experiment 1	Virus	0	6	24	48	72		Experiment 1	Virus	0	6	24	48	72
	ZIKV-1	0	0	4000	177500	3200000			ZIKV-1	0	75	325	40000	122500
	ZIKV-2	0	0	7000	192500	2400000			ZIKV-2	125	150	200	15000	55000
	MAYV-1	0	0	155000	3150000	1025000			MAYV-1	0	25	180000	20250000	3.8e+06
	MAYV-2	0	0	195000	4.55e+06	550000			MAYV-2	200	50	227500	25750000	4.75e+06
	LACV-1	0	0	162500	1.95e+06	605000			LACV-1	0	0	45000	407500	162500
	LACV-2	0	0	132500	2.925e+06	372500			LACV-2	0	100	60000	227500	200000
	RVFV-1	150	0	215000	5500000	6500000			RVFV-1	0	250	52500	2975000	625000
	RVFV-2	50	0	150000	5000000	4500000			RVFV-2	0	200	52500	3.55e+06	297500
Experiment 2	Virus	0	6	24	48	72		Experiment 2	Virus	0	6	24	48	72
	ZIKV-1	0	50	1750	140000	1.75e+06			ZIKV-1	0	75	950	8500	17500
	ZIKV-2	0	0	2750	325000	2.25e+06			ZIKV-2	0	50	900	9250	65000
	MAYV-1	0	0	725000	18750000	1.2e+06			MAYV-1	0	0	25000	9000000	5000000
	MAYV-2	0	0	1.925e+06	21000000	3.25e+06			MAYV-2	0	0	27500	8250000	14250000
	LACV-1	0	0	20000	325000	182500			LACV-1	0	0	65000	45000	157500
	LACV-2	0	150	12500	1.725e+06	1325000			LACV-2	0	0	165000	305000	215000
	RVFV-1	0	0	110000	122500	1.5e+06			RVFV-1	0	0	405000	1e+07	6e+06
	RVFV-2	0	0	125000	200000	750000			RVFV-2	0	0	155000	6.5e+06	3e+06
Figure 1C: Growth of arboviruses in cardiac myocytes (PFU/ml)								Figure 1D: Growth of arboviruses in cardiac endothelial cells (PFU/ml)
		Time								Time
Experiment 1	Virus	0	6	24	48	72		Experiment 1	Virus	0	6	24	48	72
	ZIKV-1	0	0	1750	15250	31500			ZIKV-1	0	0	425	16500	13500
	ZIKV-2	0	0	1500	18750	17500			ZIKV-2	0	0	625	6500	18250
	MAYV-1	0	750	28250000	8250000	1.725e+06			MAYV-1	0	0	10250	3125000	2.1e+06
	MAYV-2	0	275	10500000	15500000	8500000			MAYV-2	0	0	67500	1.85e+06	13750000
	LACV-1	0	250	7000	1750	950			LACV-1	0	0	80000	335000	55000
	LACV-2	0	200	7000	3500	4000			LACV-2	0	0	75000	795000	92500
	RVFV-1	0	0	25000	175000	125000			RVFV-1	0	0	3175	120000	160000
	RVFV-2	0	0	237500	275000	975000			RVFV-2	0	0	3750	137500	185000
Experiment 2	Virus	0	6	24	48	72		Experiment 2	Virus	0	6	24	48	72
	ZIKV-1	0	0	125	250	1250			ZIKV-1	0	0	1275	37500	50000
	ZIKV-2	0	0	50	125	1250			ZIKV-2	0	0	1000	97500
	MAYV-1	0	0	82500	250000	275000			MAYV-1	0	0	13750	1675000	60750000
	MAYV-2	100	125	175000	375000	192500			MAYV-2	0	0	15500	2325000	56750000
	LACV-1	0	0	0	175	50			LACV-1	0	0	337500	192500	100000
	LACV-2	0	0	125	25	575			LACV-2	0	0	395000	225000	107500
	RVFV-1	250	1	23000	14500	40000			RVFV-1	0	0	4250	17500	90000
	RVFV-2	0	100	5500	255000	400000			RVFV-2	0	0	1050	10000	200000

## Sheet: Figure 2
Figure 2A: Viral titers in the supernatant of hCMEC Donor 1 (PFU/ml)
	CHIKV-IOL	CHIKV-181/25	MAYV 4675	MAYV15537	SINV	RRV
Experiment 1		1600	3.5e+06		100	5500
Experiment 2		23500	1e+07		7500	1200
		140000	350000		8000	7000
Experiment 3		1500	3500		10500	1100
		400	4.5e+06		7000	3500
Experiment 4	0	80000	1200000		5350	300
	0	30000	70000		5350	0
	0	30000	275000		800	0
Experiment 5	0	55000	185000		0	0
	0	2700	190000		300	300
	0	3000	100000		0	0
Experiment 6	0	1700	16000		0	100
	0	1250	110000		1500	0
	0	7250	900000		2100	700
Experiment 7	0	50000	11500000
	0	100000	13000000
	200	170000	12000000
Experiment 8	0	17000	1100000
	0	26000	1750000
	0	80000	250000
			33500000
			5000000
			12000000
Figure 2B: Viral titers in the supernatant of hPMEC (PFU/ml)
	Virus
Trial #	CHIKV-IOL	CHIKV-181/25	MAYV 4675	SINV	RRV
Experiment 1		12500	7.5e+06	170000	100000
		4000	450000	2500000	30000
Experiment 2		13500	7.5e+06	115000	100000
		20000	900000	130000	18500
Experiment 3		3500	9000	85000	20000
		800	300000	100000	95000
Experiment 4	300	51500	600000
	500	27000	2850000
	100	120000	1050000
Experiment 5	0	120000	1000000
	0	120000	80000
	0	60000	80000
			500000
			700000
			700000
Figure 2C: Viral titers in the supernatant of hBMEC (PFU/ml)
	Virus
Trial #	CHIKV-IOL	CHIKV-181/25	MAYV 4675	SINV	RRV
Experiment 1		0	300000	9500	2500
		0	0	11000	4500
Experiment 2		250	120000	15500	850
		0	700000	14500	700
Experiment 3		0	115000	7500	0
		0	200000	11500	0
Experiment 4	100	400	0
	0	200	100000
	0	2500	250000
Experiment 5	0	4900	33000
	0	750	50000
	0	2250	22000
			100
			600000
			400000

## Sheet: Figure 3
Figure 3A: Percent cells infected after pH Treatment
Rep. 1	pH 5.2		pH 7.5
	CHIKV	DMEM	CHIKV	DMEM
	3.3	0	0.1	0
	2.79	0	0.09	0.01
	2.78	0.01	0.05	0
Rep. 2	pH 5.2		pH 7.5
	CHIKV	DMEM	CHIKV	DMEM
	2.62	0	0.18	0.05
	3.19	0.01	0.29	0.01
	5.62	0	0.17	0.01
Rep. 3	pH 5.2		pH 7.5
	CHIKV	DMEM	CHIKV	DMEM
	3.98	0.03	0.05	0.03
	3.78	0.01	0.04	0.06
	3.69	0.02	0.04	0.01
Rep. 4	pH 5.2		pH 7.5
	CHIKV	DMEM	CHIKV	DMEM
	19.75	0.07	0.15	0
	31.14	0	0.19	0.06
Figure 3B: Viral titers in supernatant after pH treatment (PFU/ml)
Each column is an independent experiment
Time	CHIKV pH 7.5						CHIKV pH 5.2						MAYV pH 7.5						MAYV pH 5.2
0	500	200	400	300	500	100	1	300	1	300	300	1000	200	1	1	300	100	200	100	300	300	100	1	100
24	400	100	200	1	200	100	600	300	1000	0	600	1	60000	45000	100000	30000	25000	50000	195000	315000	11000	475000	465000	500000
48	1	1	200	1	1	100	1	1	1	1	1	1	1600000	2350000	4000000	20000	10000	1500000	3550000	3700000	300000	3500000	180000	1200000

## Sheet: Figure 4
Figure 4A: Percent infected cells after Rux Treatment
	DMEM	CHIKV-IOL	CHIKV-IOL + Rux
Experiment 1	0.0011	0.705	78.315
Experiment 2	0.01	0.0833333	48.39
Experiment 3	0.0433333	0.353333	23.0467
Figure 4E and F: IFITM2 and IFITM3 quantification after Ifnb treatment
Band intensities.
Experiment 1		hCMEC		hBMEC		hPMEC		hCF
		-	+	-	+	-	+	-	+			hCMEC		hBMEC		hPMEC		hCF
Actin		1679606	1728847	896832	575640	1454393	1155630	1174720	1520873			-	+	-	+	-	+	-	+
											ACTIN	2588320	1989372	731860	691040	1340556	1179748	1237339	796015
IFITM2		3935988	15703296	1794170	13204450	2198200	23665450	411408	5943600
											IFITM3	718812	2236688	489678	3262469	648784	4325551	514602	1858944
IFITM2/ACTIN		2.3434	9.0831	2.00056	22.9387	1.51142	20.4784	0.350218	3.90802
											IFITM3/ACTIN	0.277714	1.12432	0.669087	4.7211	0.483966	3.6665	0.415894	2.33531
Difference-hCMEC mock		1.00017	3.87604	0.853847	11.4661	0.645079	13.5491	0.149474	11.1588
											Difference/hCMEC Mock	1.00005	4.04848	2.41548	7.05603	1.74717	7.57595	1.50142	5.61516
Experiment 2				Adjusted Total Band Volume								Rep. 2		Adjusted Total Band Volume
		hCMEC		hBMEC		hPMEC		hCF				hCMEC		hBMEC		hPMEC		hCF
		-	+	-	+	-	+	-	+			-	+	-	+	-	+	-	+
ACTIN		1090016	1436440	417261	429984	721040	864120	1072470	635540		ACTIN	4978470	4070121	1973916	2433620	4436658	6129747	4417490	4237030
IFITM2		364525	3510524	301645	3207420	286262	5312081	163830	1442910		IFITM3	1028643	15089640	691482	9763600	4084302	18701188	936507	6511908
IFITM2/ACTIN		0.334422	2.44391	0.722917	7.45939	0.397013	6.14739	0.15276	2.27037		IFITM3/ACTIN	0.206618	3.70742	0.35031	4.01197	0.920581	3.05089	0.212	1.5369
Difference - hCMEC Mock		1	7.30786	2.16169	10.3185	1.18716	15.4841	0.456787	14.8624		Difference/hCMEC Mock	1	17.9433	1.69544	11.4526	4.45547	3.31409	1.02605	7.24955

## Sheet: Figure 5
Figure 5A: Viral titers after hCMEMC infection (PFU/ml)
Each column is an independent experiment
Time (hours)		CHIKV-IOL		CHIKV 181/25			MAYV
0	25.5	150	50.5	825	2500	475	4000	1750	850
24	1	1	1	13500	6875	550	147500	97750	140000
Figure 5B: RNA levels of CHIKV-IOL and CHIKV-181/25 after infection
Each column is an independent experiment
Time (horus)	CHIKV IOL						CHIKV IOL - HI						CHIKV 181/25						CHIKV 181 - HI
0 hpi	446.309	150.903	1176.58	1473.45	31.9445	939.42	1.45585	1.93072	24.3908	31.3145	120.18		287.646	460.551	1570.04	1646.61	1321.64	1592.84	17.5482	13.7136	90.9847	81.5667	148.217
24 hpi	58.8759	44.564	168.217	115.976	65.9217	65.8642	1.27423	1.0529	6.0943	4.42126	18.7233		17030.1	12718.6	14315.4	8412.08	3092.17	11345.5	2.80015	3.34781	6.14351	11.485	19.3752	1.05108
Figure 5C: ISG15 expression after hCMEM treatment.
Each column is an independent experiment
Time (hours)	CHIKV IOL			CHIKV IOL - HI			CHIKV 181/25			CHIKV 181/25 - HI			MAYV			MAYV-HI			Poly I:C 2h			DMEM			Mock Trans.
0	0.7872	0.398	1.18	0.81258	0.5875	1.5	0.804625	2.669	1.915	0.83034	0.616	1.4	0.42929	0.552	1.695	0.459495	0.7075	1.115	1.15575	2.0205	3.04	1.03205	1.0015	1	0.417105	0.3025	0.385
24	7.24565	0.9885	0.205	1.71515	0.3345	0.35	54.2244	6.8775	11.045	1.33735	0.1545	0.5402	0.9298	1.0765	1.457	5.3727	0.321	4.79402	143.376	31.3815	119.26	1.11745	2.775	1.05463	1.53035	2.458	4.84244

## Sheet: S1 Fig
Supplemental Figure 1A: Growth in Vero cells.
Virus Growth in Vero Cells
Data are in PFU/ml
	Virus
Trial #	CHIKV-IOL	CHIKV-181/25	MAYV 4675	MAYV15537	SINV	RRV	CHIKV-ZsGreen
Experiment 1		750000	1.3e+07		1050000	750000
		550000	1.2e+07		1400000	1350000
Experiment 2		2.65e+07	9.5e+06		1300000	800000
		2.05e+07	1e+07		1050000	1350000
Experiment 3		60000000	35000000		1.75e+06	1.75e+06
		100000000	20000000		2e+06	1.45e+06
Experiment 4	80000000	7000000					7500000
	30000000	5000000					11000000
	175000000	2500000					50000000
	130000000	40000000					60000000
Experiment 5		1300000	6500000	3500000	650000	25000
		6000000	3500000	5500000	1000000	6500
Experiment 6		14500000	5500000	7500000	550000
		16500000	6000000	7000000	1700000
Experiment 7	65000	16000000	3500000	7500000	1400000		160000
	60000	23000000	8500000	14500000	5000000		30000
Supplemental Figure 1B: Growth of different CHIKV strians in hCMEMCs (Data are in PFU/ml)
	CHIKV-IOL	CHIKV 181/25	CHIKV-Asian	CHIKV-Caribbean
Experiment 1		1600	5000	7000
Experiment 2		23500	4000	5000
		140000	1800	7000
Experiment 3		1500	1450	500
		400	2400	4650
Experiment 4	0	80000	700	5800
	0	30000	0	100
	0	30000	200	0
Experiment 5	0	55000	200	200
	0	2700
	0	3000
Experiment 6	0	1700
	0	1250
	0	7250
Experiment 7	0	50000
	0	100000
	200	170000
Experiment 8	0	17000
	0	26000
	0	80000

## Sheet: S2 Fig
Supplemental Figure 2A: Growth of alphaviruses in second hCMEC donor
Data are in PFU/ml
Trial #	CHIKV-IOL	CHIKV-181/25	MAYV 4675	MAYV15537	SINV	RRV	CHIKV-ZsGreen
Experiment 1	0	50000	250000	450000	550	0
	0	50000	450000	100000	400	0
Experiment 2	0	350000	750000	1500000	0	0
	0	40000	150000	1700000	200	0
Experiment 3	0	200	5500	85000	0	0	0
	1100	7500	130000	185000	0	0	0
Experiment 4	400	120000					50
	1200	145000					50
Supplemental Figure 2D: Viral titers in supernatant after Rux treatment. (Data are in PFU/ml)
	DMSO	5 uM Rux
Experiment 1	150	1300
	1	6500
Experiment 2	100	1500
	1	1100
